# Supplementary material for: From Farmworkers to Urban Residents: Mapping Multi-Class Pesticide Exposure Gradients in Morocco via Urinary Biomonitoring
Source: J Xenobiot. 2025 Jul 23;15(4):120. doi: 10.3390/jox15040120 (PMC12387287; doi:10.3390/jox15040120)
Supplement: Supplementary file 1 [file jox-15-00120-s001.zip]

Archive with 2 entries (2 files):
- jox-3727112 Supplementary File S1.xlsx
- jox-3727112 Supplementary File S2.pdf
