# Supplementary material for: From Farmworkers to Urban Residents: Mapping Multi-Class Pesticide Exposure Gradients in Morocco via Urinary Biomonitoring
Source: J Xenobiot. 2025 Jul 23;15(4):120. doi: 10.3390/jox15040120 (PMC12387287; doi:10.3390/jox15040120)
Supplement: Supplementary file 1 [file jox-15-00120-s001.zip › jox-3727112 Supplementary File S1.xlsx]

## Sheet: Feuil1
Substance	Number CAS#
1-ANA	86-86-2
2,4'-DDE	3424-82-6
2,4'-DDT	789-02-6
2-phenylphenol	90-43-7
3-(2,2-dichlorovinyl)-2,2-dimethylcyclopropane-1-carboxylic (Cl2CA)	55701-05-8
3-hydroxy carbofuran	16655-82-6
3-phenoxybenzoic acid (3-PBA)	3739-38-6
4,4'-DDE	72-55-9
4,4'-DDT	50-29-3
4-fluoro-3-phenoxybenzoic (4F3PBA)	77279-89-1
Abamectin	71751-41-2
Acephate	30560-19-1
Acequinocyl	57960-19-7
Acetamipride	135410-20-7
Acetochlor	34256-82-1
Acibenzolar acid	35272-27-6
Acibenzolar-S-methyl	135158-54-2
Aclonifen	740070-46-5
Acrinathrin	101007-06-1
Aldrin	309-00-2
Ametoctradin	865318-97-4
Ametryn	834-12-8
Amidosulfuron	120923-37-7
Amisulbrom	348635-87-0
Azadirachtin	11141-17-6
Azinphos-méthyl	86-50-0
Azoxystrobine	131860-33-8
Benfluralin	1861-40-1
Bentazone	25057-89-0
Bentazone-8-hydroxy	60374-43-8
Benthiavalicarb	177406-68-7
Benzyladenine	1214-39-7
Bifenazate	149877-41-8
Bifenox	42576-02-3
Bifenthrin	82657-04-3
Bitertanol	55179-31-2
Bixafen	581809-46-3
Boscalid	188425-85-6
Bromacyl	314-40-9
Bromopropylate	18181-80-1
Bromoxynil	1689-84-5
Bromuconazole	116255-48-2
Bupirimate	41483-43-6
Buprofezine	69327-76-0
Caduzafos	95465-99-9
Captan	133-06-2
Carbaryl	63-25-2
Carbendazime	10605-21-7
Carbetamide	16118-49-3
Carbofuran	1563-66-2
Carboxin	5234-68-4
Chlorantraniliprole	500008-45-7
Chlordecone	143-50-0
Chlorfenapyr	122453-73-0
Chlorfluazuron	71422-67-8
Chlorobenzilate	510-15-6
Chlorothalonil	1897-45-6
Chlorpyrifos-ethyl	2921-88-2
Chlorpyrifos-methyl	5598-13-0
cis-3-(2,2-dibromovinyl)-2,2-dimethylcyclopropane-1-carboxylic (Br2CA)	63597-73-9
Cis-chlordane	5103-71-9
Clodinafop	114420-56-3
Clofentezine	74115-24-5
Clomazone	81777-89-1
Clothianidin	210880-92-5
Cyantraniliprole	736994-63-1
Cyazofamid	120116-88-3
Cyflufenamid	180409-60-3
Cyflumetofen	400882-07-7
Cyfluthrin	68359-37-5
Cymoxanil	57966-95-7
Cypermethrin	52315-07-8
Cyproconazole	94361-06-5
Cyprodinil	121552-61-2
DEET	134-62-3
Deltamethrin	52918-63-5
Desmedipham	13684-56-5
Diazinon	333-41-5
Dichlofluanid	1085-98-9
Dichlorvos	62-73-7
Dicloran	99-30-9
Dicofol	115-32-2
Dieldrin	60-57-1
Diethyldithiophosphate (DEDTP)	298-06-6
Diéthylphosphate (DEP)	598-02-7
Diéthylthiophosphate (DETP)	5871-17-0
Difenoconazole	119446-68-3
Diflubenzuron	35367-38-5
Diflufenican	83164-33-4
Dimethachlor	50563-36-5
Dimethoate	60-51-5
Dimethomorph	110488-70-5
Diméthyldithiophosphate (DMDTP)	756-80-9
Diméthylphosphate (DMP)	813-78-5
Diméthylthiophosphate (DMTP)	40633-14-5
Dimoxystrobin	149961-52-4
Dinotefuran	165252-70-0
Diphenylamine	122-39-4
Dithianon	3347-22-6
Diuron	330-54-1
DMF	60397-77-5
DMPF	33089-74-6
DMST	66840-71-9
Dodine	2439-10-3
Emamectin benzoate	155569-91-8
Endosulfan-alpha	959-98-8
Endosulfan-beta	33213-65-9
Endosulfan-ether	3369-52-6
Endosulfan-lacton	3868-61-9
Endosulfan-sulphate	1031-07-8
Endrin	72-20-8
Epoxiconazole	133855-98-8
Ethion	563-12-2
Ethofumesate	26225-79-6
Ethofumesate-2-keto	26244-33-7
Ethoprophos	13194-48-4
Etofenprox	80844-07-1
Etoxazole	153233-91-1
Famoxadone	131807-57-3
Fenamiphos	22224-92-6
Fenamiphos sulfone	31972-44-8
Fenamiphos sulfoxide	31972-43-7
Fenarimol	60168-88-9
Fenazaquin	120928-09-8
Fenbuconazole	114369-43-6
Fenbutatin oxide	13356-08-6
Fenhexamid	126833-17-8
Fenitrothion	122-14-5
Fenoxaprop-P	113158-40-0
Fenoxycarb	72490-01-8
Fenpropathrin	39515-41-8
Fenpropidin	67306-00-7
Fenpropimorph	67564-91-4
Fenpyrazamine	473798-59-3
Fenpyroxymate	134098-61-6
Fenthion	55-38-9
Fenthion sulfone	3761-42-0
Fenthion sulfoxide	3761-41-9
Fenvalerate	51630-58-1
Fipronil	120068-37-3
Fipronil sulfone	120068-36-2
Flazasulfuron	104040-78-0
Flonicamid	158062-67-0
Florasulam	145701-23-1
Fluazinam	79622-59-6
Flubendiamide	272451-65-7
Fludioxonil	131341-86-1
Flufenacet	142459-58-3
Flufenoxuron	101463-69-8
Flumioxazine	103361-09-7
Fluopicolide	239110-15-7
Fluopyram	658066-35-4
Fluoxastrobin	361377-29-9
Flupyradifurone	951659-40-8
Flupyrsulfuron-methyl	144740-54-5
Fluquinconazole	136426-54-5
Fluroxypyr-methylhepthyl-ester	81406-37-3
Flurtamone	96525-23-4
Flusilazole	85509-19-9
Flutriafol	76674-21-0
Fluvalinate	102851-06-9
Fluxapyroxad	907204-31-3
Folpet	133-07-3
Foramsulfuron	173159-57-4
Forchlorfenuron	68157-60-8
Formetanate HCl	23422-53-9
HCB	118-74-1
HCH alpha	319-84-6
HCH beta	319-85-7
HCH delta	319-86-8
Heptachlor	76-44-8
Heptachlor-endo epoxide	28044-83-9
Heptachlor-exo epoxide	1024-57-3
Hexachlorobenzene	118-74-1
Hexaconazole	79983-71-4
Hexythiazox	78587-05-0
Hydramethylnon	67485-29-4
Imazalil	35554-44-0
Imazamox	114311-32-9
Imidacloprid	138261-41-3
Indaziflam	950782-86-2
Indoxacarb	144171-61-9
Iodosulfuron-methyl	144550-36-7
Ipconazole	125225-28-7
Iprodione	36734-19-7
Iprovalicarb	140923-17-7
Isobenzan	297-78-9
Isofenphos	25311-71-1
Isoproturon	34123-59-6
Isopyrazam	881685-58-1
Isoxaben	82558-50-7
Isoxadifen-ethyl	163520-33-0
Kresoxim methyl	143390-89-0
Lambda-cyhalothrin	91465-08-6
Lindane	58-89-9
Lindane	58-89-9
Lufenuron	103055-07-8
Malaoxon	1634-78-2
Malathion	121-75-5
Mandestrobin	173662-97-0
Mandipropamid	374726-62-2
Mefentrifluconazole	1417782-03-6
Mepanipyrim	110235-47-7
Mephosfolan	950-10-7
Mesosulfuron-methyl	208465-21-8
Mesotrione	104206-82-8
Metaflumizone	139968-49-3
Metalaxyl	57837-19-1
Metamitron	41394-05-2
Metconazole	125116-23-6
Methamidophos	10265-92-6
Methidathion	950-37-8
Methiocarb	2032-65-7
Methiocarb sulfone	2179-25-1
Methiocarb sulfoxide	2635-10-1
Methomyl	16752-77-5
Methoxychlor	72-43-5
Methoxyfenozide	161050-58-4
Metobromuron	3060-89-7
Metrafenone	220899-03-6
Metribuzin	21087-64-9
Metsulfuron-methyl	74223-64-6
Mirex	2385-85-5
Myclobutanil	88671-89-0
Naled	300-76-5
Napropamide	15299-99-7
Nicosulfuron	111991-09-4
Norflurazon	27314-13-2
Novaluron	116714-46-6
Nuarimol	63284-71-9
Omethoate	1113-02-6
Oryzalin	19044-88-3
Oxadiazon	19666-30-9
Oxamyl	23135-22-0
Oxathiapiprolin	1003318-67-9
Oxydemeton methyl sulfone	17040-19-6
Oxydemeton-methyl	301-12-2
Oxyfluorfen	42874-03-3
Paclobutrazol	76738-62-0
Parathion-methyl	298-00-0
PCP	87-86-5
Penconazole	66246-88-6
Pendimethalin	40487-42-1
Penoxulam	219714-96-2
Penthiopyrad	183675-82-3
Permethrin	52645-53-1
Phenmedipham	13684-63-4
Phorate	298-02-2
Phorate sulfone	2588-04-7
Phorate sulfoxide	2588-03-6
Phosalone	2310-17-0
Phosmet	732-11-6
Phoxim	14816-18-3
Phthalimide	85-41-6
Picolinafen	137641-05-5
Picoxystrobin	117428-22-5
Pinoxaden	243973-20-8
Piperonyl butoxide	51-03-6
Pirimicarb	23103-98-2
Prochloraze	67747-09-5
Procymidone	32809-16-8
Profenofos	41198-08-7
Propamocarb	24579-73-5
Propaquizafop	111479-05-1
Propargite	2312-35-8
Propiconazole	60207-90-1
Propyzamide	23950-58-5
Proquinazid	189278-12-4
Prosulfocarb	52888-80-9
Prosulfuron	94125-34-5
Prothioconazole	178928-70-6
Prothioconazole-desthio	120983-64-4
Pymetrozine	123312-89-0
Pyraclostrobine	175013-18-0
Pyridaben	96489-71-3
Pyridafol	40020-01-7
Pyridalyl	179101-81-6
Pyridate	55512-33-9
Pyrifenox	88283-41-4
Pyrimethanil	53112-28-0
Pyriproxyfen	95737-68-1
Quinalphos	13593-03-8
Quinclorac	84087-01-4
Quinmerac	90717-03-6
Quinoxyfen	124495-18-7
Quizalofop ethyl	76578-14-8
Rotenone	83-79-4
Silthiofam	175217-20-6
Spinetoram	187166-40-1
Spinosad	168316-95-8
Spirodiclofen	148477-71-8
Spiromesifen	283594-90-1
Spirotetramat	203313-25-1
Spirotetramat cis keto hydroxy	1172134-11-0
Spirotetramat enol	203312-38-3
Spirotetramat enol glucoside	1172614-86-6
Spirotetramat mono hydroxy	1172134-12-1
Spiroxamine	118134-30-8
Sulcotrione	99105-77-8
Sulfosulfuron	141776-32-1
Sulfoxaflor	946578-00-3
TCP	88-06-2
Tebuconazole	107534-96-3
Tebufenozide	112410-23-8
Tebufenpyrad	119168-77-3
Teflubenzuron	83121-18-0
Tembotrione	335104-84-2
Terbufos	13071-79-9
Tetraconazole	112281-77-3
Tetradifon	116-29-0
TFNA	158063-66-2
TFNG	207502-65-6
Thiabendazole	148-79-8
Thiacloprid	111988-49-9
Thiamethoxam	153719-23-4
Thiencarbazone-methyl	317815-83-1
Thifensulfuron-methyl	79277-27-3
Thiodicarb	59669-26-0
Thiophanate methyl	23564-05-8
THPI	1469-48-3
Tolylfluanid	731-27-1
Trans-chlordane	5103-74-2
Trans-nonachlor	39765-80-5
Triadimefon	43121-43-3
Triadimenol	55219-65-3
Tri-allate	2303-17-5
Tribenuron-methyl	101200-48-0
Trichlorfon	52-68-6
Tridemorph	81412-43-3
Trifloxystrobin	141517-21-7
Triflumizole	68694-11-1
Triflumuron	64628-44-0
Triforine	26644-46-2
Triticonazole	131983-72-7
Tritosulfuron	142469-14-5
Valifenalate	283159-90-0
Vamidothion	2275-23-2
Vinchlorzolin	50471-44-8
Zoxamide	156052-68-5
